# Supplementary material for: A virophage cross-species infection through mutant selection represses giant virus propagation, promoting host cell survival
Source: Commun Biol. 2020 May 21;3:248. doi: 10.1038/s42003-020-0970-9 (PMC7242381; doi:10.1038/s42003-020-0970-9)
Supplement: Supplementary file 3 — Supplementary Data 1 [file 42003_2020_970_MOESM3_ESM.xlsx]

## Sheet: Feuille1
Gene	Length (nt)	Strand	Nucleotide sequence	Annotation
ORF 8 Guarani wild type	933	+	ATGTCATTATCTACATTATTTTCACCAAATACGTATAATATTAATTCAAAATCACAAACTCTTAATAACTTACCATCAAATCCAACATCACAAACTAATACATTATGGTCTAACAATGCATATAATCCACCACATTTAATGTTTGGTTCAACTGATTTATCAAATGGTGGAGGTGGTGGTGGTCAAAAAGGAGAGAAAGGTGATAAAGGAGAAACTGGTTCTAATGGATTGAAAGGTGAAACTGGTTCAAATGGATTAAAAGGAGAAACTGGTAGTGGTGATAAAGGTGATAAAGGTGATTCCGGAACTGATGGATTGAAAGGTCAAGCTGGAACTGATGGATTAAAAGGTCAAGCTGGAACTGATGGATTAAAAGGTGATTCTGGAACTGATGGATTA…	Collagen-like protein
ORF 8 Guarani mutant	852	+	ATGTCATTATCTACATTATTTTCACCAAATACGTATAATATTAATTCAAAATCACAAACTCTTAATAACTTACCATCAAATCCAACATCACAAACTAATACATTATGGTCTAACAATGCATATAATCCACCACATTTAATGTTTGGTTCAACTGATTTATCAAATGGTGGAGGTGGTGGTGGTCAAAAAGGAGAGAAAGGTGATAAAGGAGAAACTGGTTCTAATGGATTGAAAGGTGAAACTGGTTCAAATGGATTAAAAGGAGAAACTGGTAGTGGTGATAAAGGTGATAAAGGTGATTCCGGAACTGATGGATTGAAAGGTCAAACTGGAAATGATGGCCTCAAGGGTCAAGCTGGAAATGATGGAATTAAAGGAGATAAGGGTGAACCTGGAAAT…	//
Sequence deleted in Guarani mutant	81	+	AAAGGTCAAGCTGGAACTGATGGATTAAAAGGTCAAGCTGGAACTGATGGATTAAAAGGTGATTCTGGAACTGATGGATTA	-
