# Supplementary material for: A virophage cross-species infection through mutant selection represses giant virus propagation, promoting host cell survival
Source: Commun Biol. 2020 May 21;3:248. doi: 10.1038/s42003-020-0970-9 (PMC7242381; doi:10.1038/s42003-020-0970-9)
Supplement: Supplementary file 4 — Supplementary Data 2 [file 42003_2020_970_MOESM4_ESM.xlsx]

## Sheet: Feuille1
Genome	Length (nt)	Nucleotide sequence
Guarani wild type	18967	TCTTTCTGGAGCATCTTCACAAAATCTTTATGATTTCAGTGTTCAAAATGGTTACAATAAGACTTGGTCTGAATTTAATGGTGTAACCCAACAATTCAATGGTGTTTCAGGACAACCTACTAAAGTCATTGGACTAGAAGGTGGAATTGTTTGTTTAGAATTAGGTAAAGATGTTGGTCTTAGAGATGATGAAGCTGAAGGTGTTATTGGAAACTTCAATTTACAAGTTCAAATGACTGTAACTAATACTAATCAATATGTAACTGTTACTCCTGATATGTATATTGTAGCAGTTTATGATGGTACTCTTGTTATCTCTAATACTAGTGCTATGGCTTCTATTGGAGTAGCTTCTAAAGAAGAAGTATTGAATGCTCGTATTACTCATGGAGTTTCATA…
Guarani mutant	18886	TCTTTCTGGAGCATCTTCACAAAATCTTTATGATTTCAGTGTTCAAAATGGTTACAATAAGACTTGGTCTGAATTTAATGGTGTAACCCAACAATTCAATGGTGTTTCAGGACAACCTACTAAAGTCATTGGACTAGAAGGTGGAATTGTTTGTTTAGAATTAGGTAAAGATGTTGGTCTTAGAGATGATGAAGCTGAAGGTGTTATTGGAAACTTCAATTTACAAGTTCAAATGACTGTAACTAATACTAATCAATATGTAACTGTTACTCCTGATATGTATATTGTAGCAGTTTATGATGGTACTCTTGTTATCTCTAATACTAGTGCTATGGCTTCTATTGGAGTAGCTTCTAAAGAAGAAGTATTGAATGCTCGTATTACTCATGGAGTTTCATA…
Sequence deleted in Guarani mutant	81	AAAGGTCAAGCTGGAACTGATGGATTAAAAGGTCAAGCTGGAACTGATGGATTAAAAGGTGATTCTGGAACTGATGGATTA
