# Supplementary material for: A virophage cross-species infection through mutant selection represses giant virus propagation, promoting host cell survival
Source: Commun Biol. 2020 May 21;3:248. doi: 10.1038/s42003-020-0970-9 (PMC7242381; doi:10.1038/s42003-020-0970-9)
Supplement: Supplementary file 5 — Supplementary Data 3 [file 42003_2020_970_MOESM5_ESM.xlsx]

## Sheet: Feuille1
Product Sanger sequencing	Length (nt)	Nucleotide sequence
Guarani wild type	513	ATTGAAAGGTCAAGCTGGAACTGATGGATTAAAAGGTCAAGCTGGAACTGATGGATTAAAAGGTGATTCTGGAACTGATGGATTAAAAGGTCAAACTGGAAATGATGGCCTCAAGGGTCAAGCTGGAAATGATGGAATTAAAGGAGATAAGGGTGAACCTGGAAATGATGGATTAAAAGGTCAAACTGGTACGCAAGGAATTAAAGGAGACCCTGGTGCTAAAGGAGATCCTGGAACATCTGTAGTTCTTTCTTCAGGAATTTGGACACCATCAGTTACATTTTCAACAATTTTTACAGGCATCACTCCATCAACATCTATTTATTCAAGAATAGGTAATATTGTTACATTTTCAATTTTCACTAATGCAACAATTCCAGCTAATATGGCTTCAGGAAT…
Guarani mutant	432	ATTGAAAGGTCAAACTGGAAATGATGGCCTCAAGGGTCAAGCTGGAAATGATGGAATTAAAGGAGATAAGGGTGAACCTGGAAATGATGGATTAAAAGGTCAAACTGGTACGCAAGGAATTAAAGGAGACCCTGGTGCTAAAGGAGATCCTGGAACATCTGTAGTTCTTTCTTCAGGAATTTGGACACCATCAGTTACATTTTCAACAATTTTTACAGGCATCACTCCATCAACATCTATTTATTCAAGAATAGGTAATATTGTTACATTTTCAATTTTCACTAATGCAACAATTCCAGCTAATATGGCTTCAGGAATTATATATTTTACTGTTCCTGTTGCAAGTTCAGATTTTAATGGTAATAATGTAATTGGTACTGCTTCAATTACAGGTAATTC…
Sequence deleted in Guarani mutant	81	AAAGGTCAAGCTGGAACTGATGGATTAAAAGGTCAAGCTGGAACTGATGGATTAAAAGGTGATTCTGGAACTGATGGATTA
