# Supplementary material for: A virophage cross-species infection through mutant selection represses giant virus propagation, promoting host cell survival
Source: Commun Biol. 2020 May 21;3:248. doi: 10.1038/s42003-020-0970-9 (PMC7242381; doi:10.1038/s42003-020-0970-9)
Supplement: Supplementary file 6 — Supplementary Data 4 [file 42003_2020_970_MOESM6_ESM.xlsx]

## Sheet: Fig. 1
Fig, 1a		H0			H24			H48
Ct	Guarani	16.13	16.67	17.47	16.24	17.17	17.91	15.92	16.12	17.26
	Sputnik	16.89	17.24	17.66	11.22	11.58	12.17	10.76	11.47	12.27
	Zamilon	17.24	17.91	18.11	11.37	11.41	11.73	10.39	11.29	11.76
Fig. 1b		H0			H24			H48
Ct	Guarani	16.27	16.58	17.45	16.51	17.34	17.91	17.21	17.84	18.13
	Sputnik	17.05	17.17	17.74	12.22	12.43	12.78	10.78	11.12	12.14
	Zamilon	17.09	17.27	17.84	10.06	10.11	11.12	10.67	10.98	11.68
Fig. 1c		H0			H48
Ct	TDO	21.07	21.38	22.11	7.17	7.86	7.91
	TSL	20.12	20.96	21.17	12.22	12.48	12.71
Fig. 1d		H0			H48
Ct	TDO	21.07	21.32	22.76	7.06	7.61	8.12
	TSL	20.12	21.89	22.23	11.05	12.14	12.84
Ct : Cycle threshold

## Sheet: Fig. 3e
Fig. 3e		Withou adding fresh TDO			Fresh TDO added at each passage
Fold of induction (arbitrary units)	P1	21920.6	27175.1	36358.4	23170.5	27175.1	38431.5
	P2	2288.2	3040.3	4705.07	18951.2	20452.7	35610.1
	P3	451.94	487.75	572.05	19083	23821.9	31872
	P4	12.91	15.03	24.42	22381.2	24322.4	39511.9
	P5	8.28	10.27	13.74	23657.3	25888.1	50710.6
	P6	1.88	2.19	3.18	24833.5	32995.9	40622.7
	P7	1.18	1.41	2.83	32541.7	35610.1	55492.3
	P8	N.D.	N.D.	N.D.	40342.1	43538.4	77935.9
	P9	N.D.	N.D.	N.D.	30573.6	43538.4	53974.9

## Sheet: Fig. 4a, 4c
Fig. 4a		H0			H48
Ct	TDO	20.34	21.47	22.44	11.12	12.31	13.72
	TDO + Guarani	20.11	21.29	21.23	12.71	13.94	14.72
Fig. 4c	Number of cells with Tupanvirus virions
TDO	100	100
TDO + Guarani	0	0

## Sheet: Fig. 6a-6c
Fig. 6a		MOI = 1				Fig. 6b		MOI = 1				Fig. 6c		MOI = 1
Infectivity TCID50/ml	APMV	9765625	9765625	48828125		Infectivity TCID50/ml	Tupanvirus	1953125	1953125	3906250		Infectivity TCID50/ml	Tupanvirus	1953125	1953125	3906250
	Guarani 0.1	4.36732e+06	9765625	9765625			Zamilon 0.1	1953125	1953125	5859375			Guarani 0.1	3125	3125	15625
	Guarani 1	1953125	1953125	9765625			Zamilon 1	1953125	1953125	1953125			Guarani 1	20	25	40
	Guarani 10	1953125	1953125	4.36732e+06			Zamilon 10	1953125	1953125	1953125			Guarani 10	N.D.	N.D.	N.D.
Fig. 6a		MOI = 0,1				Fig. 6b		MOI = 0,1				Fig. 6c		MOI = 0,1
Infectivity TCID50/ml	APMV	48828125	48828125	58593750		Infectivity TCID50/ml	Tupanvirus	9765625	9765625	9765625		Infectivity TCID50/ml	Tupanvirus	9765625	9765625	9765625
	Guarani 0.1	9765625	39062500	48828125			Zamilon 0.1	9765625	9765625	9765625			Guarani 0.1	500	625	6250
	Guarani 1	9765625	9765625	39062500			Zamilon 1	9765625	9765625	9765625			Guarani 1	N.D.	N.D.	N.D.
	Guarani 10	9765625	9765625	9765625			Zamilon 10	1953125	1953125	3906250			Guarani 10	N.D.	N.D.	N.D.
Fig. 6a		MOI = 0,01				Fig. 6b		MOI = 0,01				Fig. 6c		MOI = 0,01
Infectivity TCID50/ml	APMV	48828125	48828125	58593750		Infectivity TCID50/ml	Tupanvirus	244140625	244140625	488281250		Infectivity TCID50/ml	Tupanvirus	244140625	244140625	488281250
	Guarani 0.1	9765625	39062500	48828125			Zamilon 0.1	244140625	244140625	244140625			Guarani 0.1	N.D.	N.D.	N.D.
	Guarani 1	9765625	9765625	39062500			Zamilon 1	244140625	244140625	244140625			Guarani 1	N.D.	N.D.	N.D.
	Guarani 10	9765625	9765625	9765625			Zamilon 10	9765625	48828125	97656250			Guarani 10	N.D.	N.D.	N.D.

## Sheet: Fig. 6e
Fig. 6e		H0			H48
Ct	TDO MOI = 1	17.11	17.75	18.45	7.13	7.41	8.63
	TDO MOI = 0.1	16.71	17.21	15.53	9.34	9.41	9.98
	TDO MOI = 0.01	16.22	16.45	17.62	11.31	11.71	12.08

## Sheet: Fig. 7
Fig.7			H0			H48
Ct	APMV	1	21.82	22.01	22.24	16.34	16.7	17.05
		2	21.53	21.66	22.12	16.6	16.31	17.1
	Moumouvirus	1	21.65	22.23	22.12	16.82	17.01	17.86
		2	21.47	22.11	22.76	16.12	16.91	17.45
	Courdo 11	1	22.01	22.6	22.83	18.01	18.57	18.86
		2	21.98	22.12	22.76	17.87	18.28	18.61

## Sheet: Fig. 8b-8c
Fig. 8b		Fig. 8b	H0			H48
Ct	Guarani	Ct	16.41	16.98	17.85	11.67	12.37	13.87
	Sputnik		16.54	16.93	17.56	11.01	12.42	12.71
	Zamilon		16.06	17.11	19.66	12.41	13.03	15.21
Fig. 8c		Fig. 8c	H0			H48
Ct	Guarani	Ct	16.79	16.87	17.69	17.33	17.46	19.29
	Sputnik		16.85	17.01	18.67	17.27	17.34	19.51
	Zamilon		16.63	17.11	17.27	16.88	17.14	19.43
